# Supplementary material for: Relationship between smoking, narcissism, and impulsiveness among young women
Source: BMC Psychol. 2022 May 20;10:127. doi: 10.1186/s40359-022-00809-5 (PMC9121562; doi:10.1186/s40359-022-00809-5)
Supplement: Supplementary file 1 — Additional file 1. 120 participants [39 smokers aged 18–35 (M-27.4, SD = 5.59)] and control [81 non-smokers age ranged 18–35 (M = 28.9, SD = 5.68). The Data includes results of Barratt Impulsiveness Scale-Eleven Edition (BIS-11) and narcissistic personality inventory (NPI). [file 40359_2022_809_MOESM1_ESM.xlsx]

## Sheet: bis +npi
N-code	Gender	Age	Education	smoking	BIS Total	Attentional Impulsivity	Attentional Impulsivity	Attentional Impulsivity	NPI Total	Authority	Self-Sufficiency	Superiority	Exhibitionism	Exploitiveness	Vanity	Entitlement
39	Female	34	12	1	61	13	21	27	18	4	3	3	2	3	2	1
77	Female	19	12	1	80	24	26	30	21	4	3	3	5	4	0	2
30	Female	33	16	1	66	12	30	24	23	1	3	3	6	3	2	5
34	Female	26	20	0	66	22	22	22	15	4	2	3	4	2	0	0
74	Female	30	16	1	56	13	20	23	31	8	4	4	4	3	3	5
21	Female	22	12	1	56	14	21	21	19	7	3	1	3	2	2	1
32	Female	21	12	1	49	11	18	20	11	5	2	2	0	1	0	1
33	Female	23	12	1	48	12	16	20	18	5	5	0	1	1	1	5
105	Female	22	12	1	58	19	21	18	22	6	5	2	1	2	1	5
56	Female	27	17	1	73	18	24	31	25	4	4	3	6	3	3	2
111	Female	32	12	1	51	11	15	25	8	3	0	1	1	1	0	2
31	Female	26	12	1	53	11	21	21	22	4	3	2	4	2	3	4
12	Female	31	12	1	55	14	17	24	12	1	3	3	0	2	2	1
22	Female	21	12	1	74	18	29	27	20	3	2	4	2	4	0	5
72	Female	27	17	0	58	16	20	22	19	1	2	4	3	5	3	1
17	Female	33	15	1	55	12	21	22	15	5	2	0	4	3	1	0
85	Female	33	18	0	79	23	24	32	33	7	3	4	6	5	3	5
63	Female	35	18	1	51	15	16	20	23	5	2	3	2	5	3	3
11	Female	18	12	1	59	15	18	26	16	3	3	1	3	3	0	3
61	Female	35	16	1	67	20	26	21	20	6	2	1	3	4	1	3
24	Female	28	15	0	60	14	19	27	14	5	1	1	2	3	0	2
55	Female	30	12	0	61	16	19	26	20	3	3	1	5	1	2	5
70	Female	32	15	0	72	19	23	30	13	2	2	1	3	1	2	2
107	Female	18	12	0	64	15	24	25	15	5	1	3	2	2	1	1
76	Female	20	12	0	60	13	23	24	9	2	0	2	1	2	0	2
66	Female	18	12	0	58	18	18	22	5	0	1	1	0	2	0	1
15	Female	32	20	1	59	17	17	25	34	7	3	4	7	4	3	6
46	Female	35	15	1	54	13	18	23	30	8	5	4	5	4	0	4
57	Female	34	12	1	77	22	26	29	13	1	2	3	4	3	0	0
104	Female	31	17	0	59	17	19	23	11	2	1	3	1	3	0	1
117	Female	33	16	0	59	17	19	23	11	2	1	1	4	1	1	1
29	Female	35	15	0	60	15	20	25	27	7	2	4	5	5	1	3
40	Female	28	12	1	78	25	25	28	12	1	2	3	1	1	2	2
47	Female	24	12	0	68	24	21	23	22	7	2	2	4	3	1	3
43	Female	22	12	1	59	13	19	27	22	6	2	3	3	5	0	3
36	Female	24	14	1	74	21	20	33	16	3	2	3	1	5	0	2
50	Female	31	15	0	51	14	17	20	20	7	3	2	3	3	0	2
16	Female	28	15	1	82	24	33	25	13	1	2	3	3	3	0	1
78	Female	28	17	1	65	18	19	28	20	4	3	3	4	0	3	3
161	Female	35	17	1	60	14	23	23	19	6	1	4	4	3	0	1
79	Female	26	12	1	60	16	17	27	16	2	2	1	2	3	3	3
38	Female	35	12	0	74	19	25	30	11	1	0	1	4	3	0	2
25	Female	31	14	1	68	18	24	26	20	4	1	1	4	4	3	3
68	Female	33	15	0	64	17	21	26	16	3	3	3	3	4	0	0
81	Female	29	17	0	52	15	16	21	26	5	2	4	6	4	2	3
108	Female	18	12	1	57	23	17	17	6	1	1	1	0	1	1	1
19	Female	34	12	1	65	19	24	22	12	4	1	1	2	2	0	2
102	Female	35	20	0	65	16	21	28	23	6	4	3	3	3	1	3
23	Female	22	12	1	55	21	14	20	6	0	0	1	3	1	0	1
98	Female	34	16	0	62	16	16	30	17	5	1	2	3	2	2	2
53	Female	24	12	0	67	16	23	28	17	6	3	3	2	3	0	0
91	Female	32	22	0	71	17	23	31	5	2	0	0	0	0	1	2
103	Female	22	12	1	67	17	25	25	19	4	4	4	3	2	0	2
80	Female	35	12	0	44	13	14	17	16	3	2	3	2	3	2	1
51	Female	34	16	0	70	17	25	28	30	6	5	3	7	3	3	3
67	Female	30	12	1	72	17	25	30	22	6	2	3	3	4	2	2
123	Female	33	19	0	65	20	19	26	12	0	0	4	5	1	1	1
124	Female	28	17	0	54	17	16	21	14	5	1	1	0	2	2	3
131	Female	29	18	0	58	16	15	27	9	3	1	0	2	2	1	0
135	Female	30	15	0	73	23	22	28	10	1	1	2	2	2	0	2
95	Female	20	12	1	49	11	18	20	26	7	5	2	5	2	1	4
100	Female	35	16	0	66	20	20	26	8	4	1	0	1	1	0	1
118	Male	35	18	0	52	12	17	23	7	1	1	1	0	2	0	2
116	Female	34	16	0	50	10	15	25	13	3	1	3	1	3	0	2
99	Female	35	22	0	44	14	12	18	12	3	1	3	1	2	0	2
60	Female	29	18	1	66	18	20	28	15	1	3	3	1	2	2	3
65	Female	19	12	0	58	16	20	22	11	2	0	1	4	1	1	2
18	Female	31	16	0	74	21	23	30	23	7	2	3	4	4	0	3
44	Female	19	12	0	49	11	19	19	20	3	2	2	3	4	3	3
97	Female	34	19	0	46	11	16	19	12	3	3	0	1	3	0	2
64	Female	35	18	0	49	16	15	18	13	2	3	3	0	1	2	2
96	Female	27	12	0	51	14	18	19	11	4	2	2	0	2	0	1
52	Female	29	17	0	57	14	19	24	16	5	2	3	1	2	2	1
113	Female	18	12	0	51	13	15	23	14	3	4	0	2	2	0	3
94	Female	35	16	0	51	14	16	21	22	1	5	3	4	1	3	5
59	Female	24	14	0	48	12	19	17	19	6	4	2	1	4	1	1
48	Female	19	12	0	49	15	14	20	13	3	1	2	2	2	0	3
84	Female	29	15	0	52	17	14	21	24	5	4	2	3	3	3	4
115	Female	31	18	0	49	14	18	17	21	7	3	2	4	2	0	3
88	Female	28	16	0	50	15	14	21	11	3	1	1	1	1	3	1
26	Female	35	17	0	46	13	13	20	17	4	3	2	0	2	3	3
73	Female	33	17	0	55	12	16	27	13	2	2	3	1	2	2	1
58	Female	33	17	0	65	18	20	27	10	1	2	1	2	2	0	2
45	Female	22	12	0	48	14	17	17	14	4	4	3	1	0	2	0
14	Female	33	20	0	52	12	17	23	24	5	6	1	5	3	1	3
7	Female	35	20	0	46	14	15	17	9	2	2	1	0	0	3	1
82	Female	32	18	0	49	10	16	23	11	3	1	1	3	3	0	0
27	Female	35	21	0	51	10	15	26	10	2	3	3	0	2	0	0
110	Female	19	12	0	63	18	18	27	15	3	1	3	2	0	2	4
10	Female	30	19	0	46	9	18	19	26	6	2	3	5	4	3	3
87	Female	31	17	0	47	18	16	13	22	7	3	4	0	3	1	4
20	Female	35	17	0	62	20	17	25	13	1	3	3	2	1	1	2
92	Female	18	12	0	48	12	15	21	13	7	1	1	1	1	1	1
54	Female	30	15	0	47	9	21	17	27	8	4	3	3	2	2	5
93	Female	23	15	0	52	14	20	18	18	4	3	2	1	2	3	3
89	Female	31	17	0	65	17	21	27	23	4	0	3	5	4	3	4
109	Female	20	12	1	64	18	22	24	14	1	3	3	2	2	2	1
86	Female	30	16	0	61	16	21	24	8	1	0	0	4	1	2	0
41	Female	20	12	0	41	12	13	16	21	7	2	3	2	4	1	2
49	Female	19	12	0	52	14	15	23	12	3	2	1	2	2	0	2
106	Female	18	12	0	59	16	21	22	15	3	2	1	1	3	2	3
75	Female	18	12	0	60	15	19	26	16	1	2	1	4	3	3	2
101	Female	32	19	0	53	13	16	24	9	0	2	1	0	2	3	1
42	Female	33	18	0	58	15	16	27	14	3	1	2	3	3	1	1
62	Female	23	12	0	59	17	18	24	16	7	1	2	1	2	1	2
121	Female	29	15	0	48	14	14	20	18	6	1	1	3	2	2	3
130	Female	35	15	1	49	15	16	18	17	3	3	3	2	4	0	2
162	Female	29	16	0	58	12	22	24	24	5	3	4	5	4	2	1
129	Female	35	17	0	52	11	21	20	21	5	3	0	4	4	1	4
126	Female	33	19	0	65	23	21	21	14	1	1	2	4	3	1	2
163	Female	27	16	1	68	12	28	28	22	6	2	3	3	2	3	3
128	Female	29	16	0	49	15	16	18	17	2	3	2	3	2	3	2
120	Female	28	16	1	68	19	21	28	9	2	2	1	2	1	0	1
122	Female	28	17	0	51	15	19	17	22	7	2	2	3	3	2	3
125	Female	29	18	0	56	14	19	23	9	1	1	2	0	2	2	1
160	Female	32	15	0	58	15	17	26	12	4	1	0	2	3	1	1
114	Female	18	12	0	47	13	17	17	25	7	5	4	1	2	3	3
119	Female	35	18	0	55	14	15	26	9	4	1	2	0	1	0	1
133	Female	30	17	0	53	13	17	23	14	3	2	2	2	2	2	1
132	Female	30	17	0	54	16	13	25	6	1	0	1	1	3	0	0
